# Supplementary material for: Cerina: systematic circRNA functional annotation based on integrative analysis of ceRNA interactions
Source: Sci Rep. 2020 Dec 17;10:22165. doi: 10.1038/s41598-020-78469-x (PMC7746713; doi:10.1038/s41598-020-78469-x)
Supplement: Supplementary file 2 — Supplementary Table S1. [file 41598_2020_78469_MOESM2_ESM.xlsx]

## Sheet: TotalRNAseq
Tissue	SampleName	Description	Adult_Fetal	Replicates	Location	Age	Gender	Donor_id	Tissue_Donor_id	Assay_accession	Biosample	Library
Thyroid gland	SRR4422613	Homo sapiens thyroid gland tissue male adult (54 years)	Adult	Tech_rep1		54yrs	Male	ENCDO451RUA	Thyroid gland_ENCDO451RUA	ENCSR023ZXN	ENCBS624WYQ	ENCLB976GLA
Thyroid gland	SRR4422614	Homo sapiens thyroid gland tissue male adult (54 years)	Adult	Tech_rep2		54yrs	Male	ENCDO451RUA	Thyroid gland_ENCDO451RUA	ENCSR023ZXN	ENCBS624WYQ	ENCLB002CRS
Thyroid gland	SRR4421927	Homo sapiens thyroid gland tissue male adult (37 years)	Adult	Tech_rep2		37yrs	Male	ENCDO845WKR	Thyroid gland_ENCDO845WKR	ENCSR532LJV	ENCBS376ASB	ENCLB637GXV
Thyroid gland	SRR4421928	Homo sapiens thyroid gland tissue male adult (37 years)	Adult	Tech_rep1		37yrs	Male	ENCDO845WKR	Thyroid gland_ENCDO845WKR	ENCSR532LJV	ENCBS376ASB	ENCLB109UZW
Adrenal gland	SRR4422516	Homo sapiens adrenal gland tissue male adult (54 years)	Adult	Tech_rep2		54yrs	Male	ENCDO451RUA	Adrenal gland_ENCDO451RUA	ENCSR954PZB	ENCBS724UYV	ENCLB102CKX
Adrenal gland	SRR4422517	Homo sapiens adrenal gland tissue male adult (54 years)	Adult	Tech_rep1		54yrs	Male	ENCDO451RUA	Adrenal gland_ENCDO451RUA	ENCSR954PZB	ENCBS724UYV	ENCLB325SDI
Adrenal gland	SRR4421567	Homo sapiens adrenal gland tissue male adult (37 years)	Adult	Tech_rep2		37yrs	Male	ENCDO845WKR	Adrenal gland_ENCDO845WKR	ENCSR276MMH	ENCBS227VDO	ENCLB879WXT
Adrenal gland	SRR4421568	Homo sapiens adrenal gland tissue male adult (37 years)	Adult	Tech_rep1		37yrs	Male	ENCDO845WKR	Adrenal gland_ENCDO845WKR	ENCSR276MMH	ENCBS227VDO	ENCLB033URW
Gastrocnemius medialis	SRR4422532	Homo sapiens gastrocnemius medialis tissue male adult (54 years)	Adult			54yrs	Male	ENCDO451RUA	Gastrocnemius medialis_ENCDO451RUA	ENCSR967JPI	ENCBS472LWI	ENCLB257CMY
Gastrocnemius medialis	SRR4422371	Homo sapiens gastrocnemius medialis tissue male adult (37 years)	Adult	Tech_rep2		37yrs	Male	ENCDO845WKR	Gastrocnemius medialis_ENCDO845WKR	ENCSR853BNH	ENCBS543SZC	ENCLB236RKR
Gastrocnemius medialis	SRR4422372	Homo sapiens gastrocnemius medialis tissue male adult (37 years)	Adult	Tech_rep1		37yrs	Male	ENCDO845WKR	Gastrocnemius medialis_ENCDO845WKR	ENCSR853BNH	ENCBS543SZC	ENCLB011CNK
Lower leg skin	SRR4421826	Homo sapiens lower leg skin tissue male adult (54 years)	Adult			54yrs	Male	ENCDO451RUA	Lower leg skin_ENCDO451RUA	ENCSR460YCS	ENCBS302SIZ	ENCLB544ISA
Lower leg skin	SRR4421640	Homo sapiens lower leg skin tissue male adult (37 years)	Adult			37yrs	Male	ENCDO845WKR	Lower leg skin_ENCDO845WKR	ENCSR321PGV	ENCBS155WKB	ENCLB678SEO
Uterus	SRR4422656	Homo sapiens uterus tissue female adult (51 year)	Adult			51yrs	Female	ENCDO271OUW	Uterus_ENCDO271OUW	ENCSR071ZLM	ENCBS887WTT	ENCLB929UGW
Uterus	SRR4421350	Homo sapiens uterus tissue female adult (53 years)	Adult			53yrs	Female	ENCDO793LXB	Uterus_ENCDO793LXB	ENCSR113HQM	ENCBS210YNQ	ENCLB030AMW
Heart	SRR4421789	Homo sapiens heart left ventricle tissue female adult (51 year)	Adult		Left ventricle tissue	51yrs	Female	ENCDO271OUW	Heart_ENCDO271OUW	ENCSR436QDU	ENCBS038PFI	ENCLB327BGU
Heart	SRR4421747	Homo sapiens heart left ventricle tissue female adult (53 years)	Adult		Left ventricle tissue	53yrs	Female	ENCDO793LXB	Heart_ENCDO793LXB	ENCSR391VGU	ENCBS323ATG	ENCLB273VNM
Heart	SRR4421817	Homo sapiens right atrium auricular region tissue female adult (51 year)	Adult		right atrium auricular region tissue	51yrs	Female	ENCDO271OUW	Heart_ENCDO271OUW	ENCSR457ENP	ENCBS269BVG	ENCLB789RBC
Heart	SRR4421966	Homo sapiens right atrium auricular region tissue female adult (53 years)	Adult		right atrium auricular region tissue	53yrs	Female	ENCDO793LXB	Heart_ENCDO793LXB	ENCSR571RXE	ENCBS357SRJ	ENCLB471FWT
Testis	SRR4421668	Homo sapiens testis tissue male adult (54 years)	Adult	rep1		54yrs	Male	ENCDO451RUA	Testis_ENCDO451RUA	ENCSR344MQK	ENCBS255MJZ	ENCLB270TKT
Testis	SRR4421667	Homo sapiens testis tissue male adult (54 years)	Adult	rep2		54yrs	Male	ENCDO451RUA	Testis_ENCDO451RUA	ENCSR344MQK	ENCBS255MJZ	ENCLB270TKT
Testis	SRR4422587	Homo sapiens testis tissue male adult (37 years)	Adult	rep1		37yrs	Male	ENCDO845WKR	Testis_ENCDO845WKR	ENCSR029KNZ	ENCBS315DHM	ENCLB611FHB
Testis	SRR4422588	Homo sapiens testis tissue male adult (37 years)	Adult	rep2		37yrs	Male	ENCDO845WKR	Testis_ENCDO845WKR	ENCSR029KNZ	ENCBS315DHM	ENCLB611FHB
Ovary	SRR4422625	Homo sapiens ovary tissue female adult (51 year)	Adult			51yrs	Female	ENCDO271OUW	Ovary_ENCDO271OUW	ENCSR042GYH	ENCBS711CPB	ENCLB038BJJ
Liver	SRR4421874	Homo sapiens right lobe of liver tissue female adult (53 years)	Adult	rep1	Right lobe of liver	53yrs	Female	ENCDO793LXB	Liver_ENCDO793LXB	ENCSR504QMK	ENCBS796JPW	ENCLB381PQE
Liver	SRR4421506	Homo sapiens right lobe of liver tissue female adult (53 years)	Adult	rep2	Right lobe of liver	53yrs	Female	ENCDO793LXB	Liver_ENCDO793LXB	ENCSR226KML	ENCBS773RMK	ENCLB139JXN
Vagina	SRR4421394	Homo sapiens vagina tissue female adult (53 years)	Adult			53yrs	Female	ENCDO793LXB	Vagina_ENCDO793LXB	ENCSR146LBD	ENCBS158OEU	ENCLB757UWS
Prostate	SRR4422158	Homo sapiens prostate gland tissue male adult (54 years)	Adult			54yrs	Male	ENCDO451RUA	Prostate_ENCDO451RUA	ENCSR701TST	ENCBS291PVP	ENCLB643EVS
Prostate	SRR4421868	Homo sapiens prostate gland tissue male adult (37 years)	Adult			37yrs	Male	ENCDO845WKR	Prostate_ENCDO845WKR	ENCSR495HDM	ENCBS656EUB	ENCLB016VKQ

## Sheet: miRNAseq
Tissue	SampleName	Description	Adult_Fetal	Replicates	Location	Age	Gender	Donor_id	Tissue_Donor_id	Assay_accession	Biosample	Library
Thyroid gland	SRR4421964	Homo sapiens thyroid gland tissue male adult (54 years)	Adult	Bio_rep1		54yrs	Male	ENCDO451RUA	Thyroid gland_ENCDO451RUA	ENCSR566RDG	ENCBS504VQX	ENCLB816BUM
Thyroid gland	SRR4421965	Homo sapiens thyroid gland tissue male adult (54 years)	Adult	Bio_rep2		54yrs	Male	ENCDO451RUA	Thyroid gland_ENCDO451RUA	ENCSR566RDG	ENCBS182ITA	ENCLB658GGD
Thyroid gland	SRR4421575	Homo sapiens thyroid gland tissue male adult (37 years)	Adult			37yrs	Male	ENCDO845WKR	Thyroid gland_ENCDO845WKR	ENCSR281KFH	ENCBS018WOC	ENCLB057VXY
Adrenal gland	SRR6212860	Homo sapiens adrenal gland tissue male adult (54 years)	Adult			54yrs	Male	ENCDO451RUA	Adrenal gland_ENCDO451RUA	ENCSR160XYB	ENCBS719AMH	ENCLB699ZOZ
Adrenal gland	SRR6214175	Homo sapiens adrenal gland tissue male adult (37 years)	Adult	Bio_rep1		37yrs	Male	ENCDO845WKR	Adrenal gland_ENCDO845WKR	ENCSR649MMJ	ENCBS156HYA	ENCLB688YIP
Adrenal gland	SRR6214176	Homo sapiens adrenal gland tissue male adult (37 years)	Adult	Bio_rep2		37yrs	Male	ENCDO845WKR	Adrenal gland_ENCDO845WKR	ENCSR649MMJ	ENCBS636AEJ	ENCLB688YIP
Gastrocnemius medialis	SRR4421862	Homo sapiens gastrocnemius medialis tissue male adult (54 years)	Adult	Bio_rep1		54yrs	Male	ENCDO451RUA	Gastrocnemius medialis_ENCDO451RUA	ENCSR491VSN	ENCBS689LIY	ENCLB979ZDU
Gastrocnemius medialis	SRR4421863	Homo sapiens gastrocnemius medialis tissue male adult (54 years)	Adult	Bio_rep2		54yrs	Male	ENCDO451RUA	Gastrocnemius medialis_ENCDO451RUA	ENCSR491VSN	ENCBS689LIY	ENCLB092GNA
Gastrocnemius medialis	SRR4421583	Homo sapiens gastrocnemius medialis tissue male adult (37 years)	Adult	Bio_rep2		37yrs	Male	ENCDO845WKR	Gastrocnemius medialis_ENCDO845WKR	ENCSR292QOC	ENCBS884FWU	ENCLB122ZPN
Gastrocnemius medialis	SRR4421584	Homo sapiens gastrocnemius medialis tissue male adult (37 years)	Adult	Bio_rep1		37yrs	Male	ENCDO845WKR	Gastrocnemius medialis_ENCDO845WKR	ENCSR292QOC	ENCBS661PVF	ENCLB000CEQ
Lower leg skin	SRR4421488	Homo sapiens lower leg skin tissue male adult (54 years)	Adult	Bio_rep1		54yrs	Male	ENCDO451RUA	Lower leg skin_ENCDO451RUA	ENCSR219YHR	ENCBS602BLH	ENCLB093OXX
Lower leg skin	SRR4421489	Homo sapiens lower leg skin tissue male adult (54 years)	Adult	Bio_rep2		54yrs	Male	ENCDO451RUA	Lower leg skin_ENCDO451RUA	ENCSR219YHR	ENCBS488XGK	ENCLB802MIH
Lower leg skin	SRR4422314	Homo sapiens lower leg skin tissue male adult (37 years)	Adult	Bio_rep1		37yrs	Male	ENCDO845WKR	Lower leg skin_ENCDO845WKR	ENCSR819AXA	ENCBS926XRV	ENCLB818FSC
Lower leg skin	SRR4422315	Homo sapiens lower leg skin tissue male adult (37 years)	Adult	Bio_rep2		37yrs	Male	ENCDO845WKR	Lower leg skin_ENCDO845WKR	ENCSR819AXA	ENCBS617UGR	ENCLB948WBJ
Uterus	SRR4421943	Homo sapiens uterus tissue female adult (51 year)	Adult	Bio_rep1		51yrs	Female	ENCDO271OUW	Uterus_ENCDO271OUW	ENCSR550GPA	ENCBS133MAA	ENCLB781IOM
Uterus	SRR4421944	Homo sapiens uterus tissue female adult (51 year)	Adult	Bio_rep2		51yrs	Female	ENCDO271OUW	Uterus_ENCDO271OUW	ENCSR550GPA	ENCBS171SNZ	ENCLB310MTK
Uterus	SRR4421536	Homo sapiens uterus tissue female adult (53 years)	Adult	Bio_rep2		53yrs	Female	ENCDO793LXB	Uterus_ENCDO793LXB	ENCSR240RLZ	ENCBS057LPE	ENCLB684TOH
Uterus	SRR4421537	Homo sapiens uterus tissue female adult (53 years)	Adult	Bio_rep1		53yrs	Female	ENCDO793LXB	Uterus_ENCDO793LXB	ENCSR240RLZ	ENCBS084QBB	ENCLB005PPB
Heart_left_venticle	SRR6213923	Homo sapiens heart left ventricle tissue female adult (51 year)	Adult	Bio_rep1	Left ventricle tissue	51yrs	Female	ENCDO271OUW	Heart_left_venticle_ENCDO271OUW	ENCSR705STY	ENCBS361CPX	ENCLB409AIE
Heart_left_venticle	SRR6213924	Homo sapiens heart left ventricle tissue female adult (51 year)	Adult	Bio_rep2	Left ventricle tissue	51yrs	Female	ENCDO271OUW	Heart_left_venticle_ENCDO271OUW	ENCSR705STY	ENCBS969RHA	ENCLB423NSB
Heart_left_venticle	SRR4422132	Homo sapiens heart left ventricle tissue female adult (53 years)	Adult	Bio_rep1	Left ventricle tissue	53yrs	Female	ENCDO793LXB	Heart_left_venticle_ENCDO793LXB	ENCSR688RNO	ENCBS504IQD	ENCLB545AQM
Heart_left_venticle	SRR4422133	Homo sapiens heart left ventricle tissue female adult (53 years)	Adult	Bio_rep2	Left ventricle tissue	53yrs	Female	ENCDO793LXB	Heart_left_venticle_ENCDO793LXB	ENCSR688RNO	ENCBS156VIV	ENCLB582GRG
Heart_right_atrium	SRR4421856	Homo sapiens right atrium auricular region tissue female adult (51 year)	Adult	Bio_rep2	right atrium auricular region tissue	51yrs	Female	ENCDO271OUW	Heart_right_atrium_ENCDO271OUW	ENCSR493KWZ	ENCBS168GTY	ENCLB309APC
Heart_right_atrium	SRR4421857	Homo sapiens right atrium auricular region tissue female adult (51 year)	Adult	Bio_rep1	right atrium auricular region tissue	51yrs	Female	ENCDO271OUW	Heart_right_atrium_ENCDO271OUW	ENCSR493KWZ	ENCBS827YEF	ENCLB892RMT
Heart_right_atrium	SRR6213689	Homo sapiens right atrium auricular region tissue female adult (53 years)	Adult		right atrium auricular region tissue	53yrs	Female	ENCDO793LXB	Heart_right_atrium_ENCDO793LXB	ENCSR543MWW	ENCBS504MQP	ENCLB242IQX
Testis	SRR4422669	Homo sapiens testis tissue male adult (54 years)	Adult	Bio_rep1		54yrs	Male	ENCDO451RUA	Testis_ENCDO451RUA	ENCSR088SDZ	ENCBS288YWQ	ENCLB804FNJ
Testis	SRR4422670	Homo sapiens testis tissue male adult (54 years)	Adult	Bio_rep2		54yrs	Male	ENCDO451RUA	Testis_ENCDO451RUA	ENCSR088SDZ	ENCBS238DLV	ENCLB536UZP
Testis	SRR4422476	Homo sapiens testis tissue male adult (37 years)	Adult	Bio_rep2		37yrs	Male	ENCDO845WKR	Testis_ENCDO845WKR	ENCSR915GVH	ENCBS653SLC	ENCLB955HCC
Testis	SRR4422477	Homo sapiens testis tissue male adult (37 years)	Adult	Bio_rep1		37yrs	Male	ENCDO845WKR	Testis_ENCDO845WKR	ENCSR915GVH	ENCBS906LAU	ENCLB524EML
Ovary	SRR4422259	Homo sapiens ovary tissue female adult (51 year)	Adult	Bio_rep2		51yrs	Female	ENCDO271OUW	Ovary_ENCDO271OUW	ENCSR782FPG	ENCBS430YCW	ENCLB893YNM
Ovary	SRR4422260	Homo sapiens ovary tissue female adult (51 year)	Adult	Bio_rep1		51yrs	Female	ENCDO271OUW	Ovary_ENCDO271OUW	ENCSR782FPG	ENCBS988BTE	ENCLB351PNL
Liver	SRR4422421	Homo sapiens right lobe of liver tissue female adult (53 years)	Adult	Bio_rep2	Right lobe of liver	53yrs	Female	ENCDO793LXB	Liver_ENCDO793LXB	ENCSR875UFE	ENCBS688NPW	ENCLB454WLG
Liver	SRR4422422	Homo sapiens right lobe of liver tissue female adult (53 years)	Adult	Bio_rep1	Right lobe of liver	53yrs	Female	ENCDO793LXB	Liver_ENCDO793LXB	ENCSR875UFE	ENCBS594VBH	ENCLB247BIW
Vagina	SRR6213624	Homo sapiens vagina tissue female adult (53 years)	Adult	Bio_rep2		53yrs	Female	ENCDO793LXB	Vagina_ENCDO793LXB	ENCSR674ESK	ENCBS156MDB	ENCLB946BTY
Vagina	SRR6213625	Homo sapiens vagina tissue female adult (53 years)	Adult	Bio_rep1		53yrs	Female	ENCDO793LXB	Vagina_ENCDO793LXB	ENCSR674ESK	ENCBS464ZLQ	ENCLB507HTT
Prostate	SRR4421707	Homo sapiens prostate gland tissue male adult (54 years)	Adult	Bio_rep2		54yrs	Male	ENCDO451RUA	Prostate_ENCDO451RUA	ENCSR373CTA	ENCBS940OCV	ENCLB612UJL
Prostate	SRR4421708	Homo sapiens prostate gland tissue male adult (54 years)	Adult	Bio_rep1		54yrs	Male	ENCDO451RUA	Prostate_ENCDO451RUA	ENCSR373CTA	ENCBS845PWD	ENCLB860ZNA
Prostate	SRR4421462	Homo sapiens prostate gland tissue male adult (37 years)	Adult	Bio_rep2		37yrs	Male	ENCDO845WKR	Prostate_ENCDO845WKR	ENCSR185LOQ	ENCBS886OHA	ENCLB677CZI
Prostate	SRR4421463	Homo sapiens prostate gland tissue male adult (37 years)	Adult	Bio_rep1		37yrs	Male	ENCDO845WKR	Prostate_ENCDO845WKR	ENCSR185LOQ	ENCBS553XGK	ENCLB364UKA
