# Supplementary material for: Cerina: systematic circRNA functional annotation based on integrative analysis of ceRNA interactions
Source: Sci Rep. 2020 Dec 17;10:22165. doi: 10.1038/s41598-020-78469-x (PMC7746713; doi:10.1038/s41598-020-78469-x)
Supplement: Supplementary file 3 — Supplementary Table S2. [file 41598_2020_78469_MOESM3_ESM.xlsx]

## Sheet: gastric cancer
note 1: circRNAs in bold are significant in both enrichment tests
note 2: meta p-value is calculated by combining all p-values from 18 circRNAs using Fisher's method
	p-value, MiRNA Set Analysis (HMDD: carcinoma, gastric)	p-value, Pathway Enrichment Analysis (KEGG: gastric carcinoma)
Meta p-value	4.76e-12	0.00405
chr1:156303337-156304709	0.172256	0.00467863
chr11:120347369-120348235	0.0048056	0.00628137
chr3:119222378-119222868	0.00878326	0.100562
chr22:32874967-32875262	0.0335857	0.107315
chr5:153413350-153414527	0.00299574	0.114729
chr1:167921037-167944253	0.0331835	0.127715
chr8:18656804-18662408	0.000500745	0.181585
chr15:89656955-89659752	0.0147559	0.198355
chr1:12061457-12062160	0.0477505	0.227903
chr15:58302846-58306479	0.0207596	0.234515
chr10:98667021-98667504	0.0820928	0.266412
chr1:28223515-28224218	0.0147559	0.299538
chr9:134381500-134381840	0.000197936	0.352702
chr22:46780439-46785396	1	0.405687
chr5:142264862-142311690	1	0.629626
chr8:62531536-62566219	0.00675771	0.649625
chr2:122514815-122520660	1	0.750337
chr2:15693549-15698758	1	0.874862

## Sheet: prostate cancer
note 1: circRNAs in bold are significant in both enrichment tests
note 2: meta p-value is calculated by combining all p-values from 98 circRNAs using Fisher's method
	p-value, MiRNA Set Analysis (HMDD: carcinoma, prostate)	p-value, Pathway Enrichment Analysis (KEGG: prostate carcinoma)
Meta p-value	6.88e-63	8.04e-10
chr4:37633006-37640126	1	0.000138248
chr16:47531309-47549512	0.0618062	0.000554665
chr6:76412360-76412788	0.0279289	0.000864162
chr20:32207322-32211102	1	0.00127592
chr11:33307958-33309057	0.00317	0.00253615
chr16:53907697-53922863	0.181368	0.00357619
chr9:88920106-88924932	0.0348508	0.0195779
chr9:35295692-35313986	0.00361191	0.0202801
chr5:95091099-95099324	0.283362	0.0212514
chr2:227729319-227779067	0.0740604	0.0300934
chr19:5047486-5082515	0.372863	0.0311912
chr13:33091993-33101669	0.00921497	0.045168
chr7:80418621-80440017	0.181368	0.0476669
chr12:109046047-109048186	0.00160145	0.0508599
chr2:169547543-169574488	0.170506	0.0595269
chr7:139415730-139416814	0.0490006	0.0611623
chr12:95602618-95605043	5.63e-05	0.0626137
chr9:5968018-5988545	0.0230858	0.0653867
chr4:38091552-38104778	0.148591	0.0708461
chr3:56626997-56628056	0.0348508	0.071175
chr17:57808781-57816308	0.00534148	0.0745708
chr2:208841374-208842310	0.000620482	0.0759761
chr1:117944807-117948267	7.92e-07	0.0766997
chr8:99718694-99719539	0.132688	0.0799916
chr4:140810510-140812121	0.0101556	0.0840579
chr20:34317233-34320057	0.244411	0.0924042
chr5:36953719-36976504	0.16484	0.1138
chr7:24663284-24708279	1	0.122262
chr1:155408117-155408859	0.0101556	0.122672
chr15:41961025-41962156	0.0490006	0.129712
chr7:23650789-23651172	0.00187572	0.131596
chr12:27867712-27877119	0.00998186	0.132179
chr6:16326624-16328701	0.00187572	0.145183
chr4:3088665-3109150	0.00921497	0.160291
chr14:75513078-75516421	0.0408777	0.164211
chr16:30675535-30677862	1	0.173592
chr4:56277780-56284152	0.0171243	0.176364
chr4:87967317-87968746	0.0242865	0.182557
chr1:117944807-117963271	2.29e-05	0.188785
chr7:100410368-100410830	0.130853	0.191672
chr12:70193988-70195501	7.67e-06	0.200986
chr1:155408117-155429689	0.0408777	0.209089
chr11:130130750-130131824	0.117202	0.21427
chr1:117944807-117957453	1.37e-05	0.229422
chr16:4382215-4383520	0.0610913	0.232903
chr16:68155889-68160513	0.00235237	0.233759
chr2:72945231-72960247	0.0293178	0.251561
chr1:66378927-66384518	1	0.260543
chr21:40578033-40584633	0.00461645	0.263319
chr1:59805629-59844509	1	0.269062
chr18:42529845-42533305	0.117202	0.294137
chr15:80412669-80415142	0.00177069	0.294144
chr10:7839009-7844817	0.117202	0.305586
chr6:57058639-57075243	0.0192095	0.320828
chr1:59787207-59844509	1	0.327426
chr1:35824525-35827390	0.0379045	0.327464
chr16:68155889-68157024	0.00668301	0.336127
chr7:97820039-97823884	0.0878002	0.337556
chr1:41536266-41541123	0.00169206	0.354055
chr3:71090478-71102924	0.311661	0.358796
chr7:128655032-128658211	0.454512	0.392416
chr11:92085261-92088570	1	0.400907
chr8:141874410-141900868	0.00112306	0.403968
chr3:125032151-125050082	0.311661	0.446471
chr21:30693541-30702014	0.102211	0.452662
chr5:153413350-153414527	0.000844344	0.468517
chr2:40655612-40657444	0.00416123	0.470516
chr12:111990083-111993723	0.0878002	0.48606
chr5:122881110-122893258	0.454512	0.48778
chr7:155465560-155473602	2.29e-05	0.524084
chr13:95813442-95840796	0.170506	0.533078
chr3:171965322-171969331	0.0740604	0.533718
chr4:187627716-187630999	0.16484	0.543361
chr4:148778703-148803083	0.00672521	0.556515
chr18:19345732-19359646	0.00317	0.583178
chr4:153332454-153333681	0.00921497	0.59648
chr4:54280781-54294350	1	0.599143
chr10:32197099-32199491	3.66e-05	0.602708
chr14:99924615-99932150	0.479268	0.625735
chr1:67356836-67371058	0.00298993	0.627887
chr8:72211281-72246409	1	0.630547
chr4:52729602-52758017	0.015744	0.682334
chr3:138289159-138291774	0.0610913	0.756481
chrY:2821949-2829687	1	0.766753
chr8:17601112-17613470	1	0.778378
chr4:129913321-129925031	0.000132249	0.798112
chr21:37619814-37620866	0.0379045	0.807526
chr2:148653869-148657467	0.208331	0.818337
chr9:128099296-128099870	0.00921497	0.827018
chr8:52773404-52773806	0.0197615	0.838331
chr22:46125304-46136418	0.00416123	0.855509
chr22:21288066-21288532	0.311661	0.869449
chr1:155823066-155823597	0.0192095	0.873263
chrX:24190831-24197887	1	0.883376
chr7:158552176-158557544	0.00416123	0.932044
chr19:52364156-52380630	0.372863	0.974962
chr19:13135834-13136366	0.000917656	1
chr10:34558584-34573173	0.015744	1
