# Supplementary material for: Cerina: systematic circRNA functional annotation based on integrative analysis of ceRNA interactions
Source: Sci Rep. 2020 Dec 17;10:22165. doi: 10.1038/s41598-020-78469-x (PMC7746713; doi:10.1038/s41598-020-78469-x)
Supplement: Supplementary file 4 — Supplementary Table S3. [file 41598_2020_78469_MOESM4_ESM.xlsx]

## Sheet: README
circRNA circBase ID chr: start-end
Gastric Cancer circRNA data
Predicted miRNAs of this circRNA is significantly associated with "carcinoma, gastric" in HMDD
Predicted target genes of this circRNA is significantly associated with KEGG "gastric cancer"
Differentially circRNA analysis results from Shao et al., "Global circular RNA expression profile of human gastric cancer and its clinical significance", Cancer Medicine, 2017.
TCGA miRNA-Seq data
miRNAs from TCGA data that were signifcantly differentially expressed. They have opposite fold change as the circRNA
DESeq2 results for miRNAs (base mean, log2 fold change, p-value,etc.). miRNAs must have a base mean more than 20.
TCGA RNA-Seq data (KEGG gastric cancer pathway genes)
mRNAs from TCGA data that were signifcantly differentially expressed, with the same fold change dirrectionas the circRNA
These mRNAs are part of KEGG "gastric cancer pathway"
DESeq2 results for mRNAs (base mean, log2 fold change, p-value,etc.)
									miRNA-gene Pareto score
										miRNA
									Gene	Ps
									(Only genes in KEGG gastric cancer are presented)

## Sheet: circARHGEF12
circARHGEF12 hsa_circ_0002089 chr11:120347369-120348235
Gastric Cancer circRNA data
	baseMean	log2FoldChange	lfcSE	stat	pvalue	padj
circARHGEF12	NA	-5.593	NA	NA	0.00139	NA
TCGA miRNA-Seq data
miRNA	baseMean	log2FoldChange	lfcSE	stat	pvalue	padj
hsa-mir-134	821.676	0.444418	0.158015	2.81251	0.00491569	0.0100708
hsa-mir-590	69.738	0.432254	0.122576	3.52641	0.000421228	0.00111962
TCGA RNA-Seq data (KEGG gastric cancer pathway genes)
Symbol	baseMean	log2FoldChange	lfcSE	stat	pvalue	padj
CTNNA1	21525.9	-0.43042	0.171424	-2.51084	0.0120443	0.0274287
CTNNA2	141.946	-3.59461	0.550864	-6.5254	6.78e-11	1.22e-09
FGF10	255.252	-1.88304	0.335406	-5.61421	1.97e-08	2.12e-07
GADD45B	4393.17	-1.50843	0.283536	-5.32006	1.04e-07	9.42e-07
SOS2	2660.93	-0.581817	0.10451	-5.56709	2.59e-08	2.7e-07
FGF9	68.0767	-0.968653	0.423453	-2.28751	0.022166	0.0462995
WNT5B	601.092	-0.707561	0.230323	-3.07204	0.00212603	0.0061815
POLK	990.892	-0.513402	0.109894	-4.67178	2.99e-06	1.89e-05
RAF1	5422.69	-0.438615	0.0819519	-5.3521	8.69e-08	8.05e-07
FGF2	921.792	-1.83332	0.317058	-5.78229	7.37e-09	8.56e-08
SMAD4	2980.73	-0.438376	0.103778	-4.22416	2.4e-05	0.000121436
RXRB	1979.39	-0.252604	0.0748125	-3.37649	0.000734169	0.00245621
							miRNA-gene Pareto score
								hsa-miR-590-3p	hsa-miR-134-5p
							FGF2	0.695799	0.875196
							SMAD4	0.95086	0.875196
							FGF9	0.695799	0
							FGF10	0.954298	0
							RAF1	0.695799	0.695799
							RXRB	0	0
							SOS2	0	0
							WNT5B	0	0
							POLK	0.944714	0
							CTNNA2	0.875196	0
							GADD45B	0	0
							CTNNA1	0	0.875196
