# Supplementary material for: Cerina: systematic circRNA functional annotation based on integrative analysis of ceRNA interactions
Source: Sci Rep. 2020 Dec 17;10:22165. doi: 10.1038/s41598-020-78469-x (PMC7746713; doi:10.1038/s41598-020-78469-x)
Supplement: Supplementary file 5 — Supplementary Table S4. [file 41598_2020_78469_MOESM5_ESM.xlsx]

## Sheet: README
circRNA circBase ID chr: start-end
Prostate Cancer circRNA data
Predicted miRNAs of this circRNA is significantly associated with "carcinoma, prostate" in HMDD
Predicted target genes of this circRNA is significantly associated with KEGG "prostate cancer"
Differentially circRNA analysis results from Vo et al., "The landscape of circRNAs in cancer", cell, 2019.
TCGA miRNA-Seq data
miRNAs from TCGA data that were signifcantly differentially expressed. They have opposite fold change as the circRNA
DESeq2 results for miRNAs (base mean, log2 fold change, p-value,etc.). miRNAs must have a base mean more than 20.
TCGA RNA-Seq data (KEGG prostate cancer pathway genes)
mRNAs from TCGA data that were signifcantly differentially expressed, with the same fold change dirrectionas the circRNA
These mRNAs are part of KEGG "prostate cancer pathway"
DESeq2 results for mRNAs (base mean, log2 fold change, p-value,etc.)
									miRNA-gene Pareto score
										miRNA
									Gene	Ps
									(Only genes in KEGG prostate cancer are presented)

## Sheet: circHIPK3
circHIPK3 hsa_circ_0000284 chr11:33307958-33309057
Prostate Cancer circRNA data
	logCPM	log2FoldChange	lfcSE	stat	pvalue	padj
circHIPK3	14.1109	-0.959249	NA	NA	1.70089e-162	4.06683e-159
TCGA miRNA-Seq data
	baseMean	log2FoldChange	lfcSE	stat	pvalue	padj
hsa-mir-10b	154065	0.38092	0.138565	2.74903	0.00597711	0.0101534
hsa-mir-375	391791	1.87411	0.133264	14.0631	6.40189e-45	4.84714e-43
TCGA RNA-Seq data (KEGG prostate cancer pathway genes)
Symbol	baseMean	log2FoldChange	lfcSE	stat	pvalue	padj
SOS2	2325.17	-0.451907	0.0576314	-7.84133	4.45792e-15	3.39568e-14
NFKB1	3049.13	-0.210213	0.0680588	-3.08869	0.00201041	0.00352386
CDKN1B	3467.16	-0.174104	0.0598463	-2.90919	0.00362367	0.00610467
PLAU	635.917	-0.803936	0.134706	-5.96809	2.40043e-09	9.22516e-09
PDGFRA	1018.03	-0.628819	0.16514	-3.8078	0.00014021	0.000289628
PIK3R1	3928.25	-1.03736	0.0981379	-10.5704	4.08642e-26	1.29149e-24
PTEN	4472.99	-0.541717	0.0926608	-5.84623	5.02824e-09	1.85738e-08
							miRNA-gene Pareto score
								hsa-miR-10b-5p	hsa-miR-375
							PTEN	0.992917	0
							CDKN1B	0	0
							NFKB1	0	0
							PDGFRA	0.695799	0.695799
							PIK3R1	0	0
							PLAU	0	0
							SOS2	0	0

## Sheet: circSENP6
circSENP6 hsa_circ_0001614 chr6:76412360-76412788
Prostate Cancer circRNA data
	logCPM	log2FoldChange	lfcSE	stat	pvalue	padj
circSENP6	10.7121	-1.56388	NA	NA	3.52566e-07	6.71132e-06
TCGA miRNA-Seq data
	baseMean	log2FoldChange	lfcSE	stat	pvalue	padj
hsa-mir-335	168.898	0.247369	0.104929	2.3575	0.0183984	0.0288496
TCGA RNA-Seq data (KEGG prostate cancer pathway genes)
Symbol	baseMean	log2FoldChange	lfcSE	stat	pvalue	padj
SOS2	2325.17	-0.451907	0.0576314	-7.84133	4.45792e-15	3.39568e-14
NFKB1	3049.13	-0.210213	0.0680588	-3.08869	0.00201041	0.00352386
CDKN1B	3467.16	-0.174104	0.0598463	-2.90919	0.00362367	0.00610467
IL1R2	41.0631	-1.17214	0.145971	-8.02997	9.74955e-16	8.00826e-15
TGFA	387.714	-0.624923	0.156197	-4.00088	6.31086e-05	0.00013682
CTNNB1	20263.3	-0.213041	0.0527545	-4.03835	5.38284e-05	0.000118109
BCL2	1385.17	-1.08948	0.134807	-8.0818	6.38176e-16	5.3872e-15
							miRNA-gene Pareto score
								hsa-miR-335-3p
							CDKN1B	0.998544
							BCL2	0.875196
							NFKB1	0
							CTNNB1	0
							SOS2	0.875196
							TGFA	0.92757
							IL1R2	0

## Sheet: circUNC13B
circUNC13B hsa_circ_0008518 chr9:35295692-35313986
Prostate Cancer circRNA data
	logCPM	log2FoldChange	lfcSE	stat	pvalue	padj
circUNC13B	11.3301	0.591342	NA	NA	0.00951829	0.0272554
TCGA miRNA-Seq data
	baseMean	log2FoldChange	lfcSE	stat	pvalue	padj
hsa-mir-107	134.156	-0.460123	0.0673782	-6.82896	8.55307e-12	4.27654e-11
hsa-mir-127	1874.76	-0.80339	0.0914936	-8.78083	1.6227e-18	1.28363e-17
hsa-mir-133a-1	295.712	-0.87719	0.155453	-5.64279	1.6732e-08	5.7584e-08
hsa-mir-133a-2	264.203	-0.740035	0.155348	-4.76371	1.90068e-06	5.11349e-06
hsa-mir-193a	650.734	-0.263149	0.0836824	-3.14462	0.00166302	0.00303931
hsa-mir-195	310.668	-0.263822	0.0935913	-2.81887	0.00481925	0.00826603
hsa-mir-23a	5600.29	-0.780508	0.0742653	-10.5097	7.79119e-26	1.00715e-24
hsa-mir-23b	6318.57	-0.979408	0.0741106	-13.2155	7.14174e-40	2.70366e-38
hsa-mir-29a	25350.7	-0.576703	0.0693428	-8.31669	9.04507e-17	6.06821e-16
hsa-mir-29b-1	895.709	-0.169149	0.0745877	-2.26779	0.0233423	0.03555
hsa-mir-29c	13801.7	-0.453076	0.0763244	-5.93619	2.91725e-09	1.10439e-08
hsa-mir-378a	2068.67	-0.933306	0.114092	-8.18033	2.83071e-16	1.87534e-15
hsa-mir-424	114.693	-0.577394	0.130403	-4.42778	9.52062e-06	2.2936e-05
TCGA RNA-Seq data (KEGG prostate cancer pathway genes)
Symbol	baseMean	log2FoldChange	lfcSE	stat	pvalue	padj
BAD	3129.53	0.296108	0.0964955	3.06862	0.00215047	0.00375217
AKT2	7720.41	0.160301	0.0372462	4.30382	1.67875e-05	3.95454e-05
PIK3R3	2150.48	0.277974	0.0827199	3.36042	0.000778247	0.00144752
CREB3L1	17657.7	0.83817	0.116795	7.17643	7.15538e-13	4.21032e-12
SPINT1	13540.2	0.418367	0.0717271	5.83275	5.45206e-09	2.00595e-08
MAP2K1	3807.15	0.311847	0.0642949	4.85026	1.233e-06	3.38117e-06
RELA	5867.73	0.110803	0.0441272	2.511	0.0120391	0.0186304
PDGFA	2481.5	0.322981	0.0777055	4.15647	3.23206e-05	7.30642e-05
							miRNA-gene Pareto score
								hsa-miR-195-5p	hsa-miR-424-5p	hsa-miR-23a-3p	hsa-miR-23b-3p	hsa-miR-29b-3p	hsa-miR-29a-3p	hsa-miR-29c-3p	hsa-miR-107	hsa-miR-133a-5p	hsa-miR-193a-5p	hsa-miR-378a-3p	hsa-miR-127-3p
							AKT2	0.875196	0.875196	0.695799	0.695799	0.998544	0.999023	0.995525	0.92757	0.695799	0.695799	0	0
							RELA	0	0	0	0	0.695799	0.695799	0.695799	0.695799	0.695799	0.695799	0.695799	0
							MAP2K1	0.695799	0.986516	0.695799	0.695799	0	0	0	0	0	0	0.695799	0
							PDGFA	0.695799	0.695799	0.695799	0.695799	0.974547	0.695799	0.695799	0	0	0	0.695799	0
							PIK3R3	0.695799	0.695799	0.695799	0.695799	0.695799	0.695799	0.695799	0	0	0.986516	0.875196	0
							SPINT1	0.695799	0.695799	0	0	0.695799	0.695799	0.695799	0	0.695799	0	0	0
							CREB3L1	0.875196	0.875196	0	0	0	0	0	0	0	0	0	0.695799
							BAD	0	0	0	0	0	0	0	0	0	0	0	0.695799

## Sheet: circZCCHC6
circZCCHC6 hsa_circ_0001869 chr9:88920106-88924932
Prostate Cancer circRNA data
	logCPM	log2FoldChange	lfcSE	stat	pvalue	padj
circZCCHC6	11.2911	0.936695	NA	NA	2.42765e-05	0.000194783
TCGA miRNA-Seq data
	baseMean	log2FoldChange	lfcSE	stat	pvalue	padj
hsa-let-7c	26847.7	-0.294246	0.0937063	-3.14009	0.00168896	0.00307612
hsa-mir-22	211581	-0.362829	0.0599671	-6.05047	1.44428e-09	5.62844e-09
hsa-mir-29a	25350.7	-0.576703	0.0693428	-8.31669	9.04507e-17	6.06821e-16
hsa-mir-29b-1	895.709	-0.169149	0.0745877	-2.26779	0.0233423	0.03555
hsa-mir-29c	13801.7	-0.453076	0.0763244	-5.93619	2.91725e-09	1.10439e-08
hsa-mir-382	35.501	-0.450444	0.0883367	-5.09917	3.41144e-07	9.93442e-07
TCGA RNA-Seq data (KEGG prostate cancer pathway genes)
Symbol	baseMean	log2FoldChange	lfcSE	stat	pvalue	padj
E2F2	82.0583	1.00301	0.172469	5.8156	6.0417e-09	2.20955e-08
AKT2	7720.41	0.160301	0.0372462	4.30382	1.67875e-05	3.95454e-05
EGF	593.783	0.973895	0.193068	5.04431	4.55166e-07	1.31961e-06
TP53	3450.88	0.217761	0.0875179	2.48819	0.0128396	0.0197814
CREB3L4	16014	0.773213	0.0931386	8.30175	1.02593e-16	9.64128e-16
SPINT1	13540.2	0.418367	0.0717271	5.83275	5.45206e-09	2.00595e-08
TMPRSS2	77443	0.469644	0.135108	3.47607	0.000508813	0.000971398
PDGFA	2481.5	0.322981	0.0777055	4.15647	3.23206e-05	7.30642e-05
							miRNA-gene Pareto score
								hsa-let-7c-5p	hsa-miR-29b-3p	hsa-miR-29a-3p	hsa-miR-29c-3p	hsa-miR-382-5p	hsa-miR-22-3p
							AKT2	0.695799	0.998544	0.999023	0.995525	0	0.695799
							E2F2	0.875196	0	0	0	0.695799	0.992917
							TP53	0.875196	0	0	0	0	0.695799
							EGF	0.695799	0	0	0	0	0.695799
							PDGFA	0.695799	0.974547	0.695799	0.695799	0.695799	0
							TMPRSS2	0.875196	0	0	0	0	0
							SPINT1	0.875196	0.695799	0.695799	0.695799	0	0
							CREB3L4	0.695799	0	0	0	0	0

## Sheet: circN4BP2L2
circN4BP2L2 hsa_circ_0000471 chr13:33091993-33101669
Prostate Cancer circRNA data
	logCPM	log2FoldChange	lfcSE	stat	pvalue	padj
circN4BP2L2	11.995	1.0865	NA	NA	3.49886e-12	2.6143e-10
TCGA miRNA-Seq data
	baseMean	log2FoldChange	lfcSE	stat	pvalue	padj
hsa-mir-103a-1	29587.6	0.764696	0.0723242	10.5732	3.96854e-26	5.53507e-25
hsa-mir-103a-2	29588.9	0.760948	0.072181	10.5422	5.51821e-26	7.4991e-25
TCGA RNA-Seq data (KEGG prostate cancer pathway genes)
Symbol	baseMean	log2FoldChange	lfcSE	stat	pvalue	padj
INSRR	29.0503	-0.9919	0.261521	-3.79281	0.000148951	0.00030671
FGFR2	1872.85	-1.50923	0.176241	-8.56348	1.09509e-17	1.15553e-16
SOS2	2325.17	-0.451907	0.0576314	-7.84133	4.45792e-15	3.39568e-14
CREB3	4849.02	-0.167076	0.066296	-2.52015	0.0117304	0.0181975
CREB1	2355.61	-0.138483	0.0598234	-2.31487	0.0206201	0.0306232
TGFA	387.714	-0.624923	0.156197	-4.00088	6.31086e-05	0.00013682
							miRNA-gene Pareto score
								hsa-miR-103a-3p
							CREB1	0.974547
							SOS2	0
							TGFA	0
							FGFR2	0.695799
							INSRR	0
							CREB3	0.695799
